# Supplementary material for: Forecasting the global demand for HIV monitoring and diagnostic tests: A 2016-2021 analysis
Source: PLoS One. 2018 Sep 19;13(9):e0201341. doi: 10.1371/journal.pone.0201341 (PMC6145505; doi:10.1371/journal.pone.0201341)
Supplement: S1 File — (XLSX) [file pone.0201341.s001.xlsx]

## Sheet: CD4
	WHO SURVEY REPORTED DATA					INTERPOLATED/ESTIMATED DATA
COUNTRY	2011	2012	2013	2014	2015	2011	2012	2013	2014	2015	2016	2017	2018	2019	2020	2021
Country 1			420	644		0	196	420	644	868	1092	1316	1540	1764	1988	2212
Country 2	619		9380	10114	13148	619	4478.57	9380	10114	13148	16217.3	19286.7	22356	25425.4	28494.7	31564.1
Country 3						70571.8	87479.6	104387	121295	138203	151863	165522	179182	192842	206502	220161
Country 4	24	24	24	25		24	24	24	25	25	25.3	25.6	25.9	26.2	26.5	26.8
Country 5						0	0	0	0	0	0	0	0	0	0	0
Country 6	53000	50000	45000		54509	53000	50000	45000	51148	54509	54925.6	55342.2	55758.8	56175.4	56592	57008.6
Country 7			4163			3687.37	3687.37	4163	3687.37	3687.37	3687.37	3687.37	3687.37	3687.37	3687.37	3687.37
Country 8			261			0	0	261	0	0	0	0	0	0	0	0
Country 9	1244			887	310	1244	1089.77	882.692	887	310	102.923	0	0	0	0	0
Country 10	2664	3013	2316	3024	2770	2664	3013	2316	3024	2770	2792.3	2814.6	2836.9	2859.2	2881.5	2903.8
Country 11	7380	12106		5000	13700	7380	12106	9546.5	5000	13700	14253.4	14806.8	15360.2	15913.6	16467	17020.4
Country 12		1687				1491.93	1687	1760.33	1894.53	2028.73	2162.93	2297.13	2431.33	2565.53	2699.73	2833.93
Country 13	6609				35614	6609	13860.2	21111.5	28362.8	35614	42865.2	50116.5	57367.8	64619	71870.2	79121.5
Country 14		165			429	77	165	253	341	429	517	605	693	781	869	957
Country 15		5051	2262			7840	5051	2262	0	0	5051	5051	5051	5051	5051	2262
Country 16	322309	204301	1703	396101	306475	322309	204301	1703	396101	306475	322488	338501	354515	370528	386541	402554
Country 17		625956			713160	596888	625956	655024	684092	713160	742228	771296	800364	829432	858500	887568
Country 18		112	112			112	112	112	112	112	112	112	112	112	112	112
Country 19			2108		2806	1410	1759	2108	2457	2806	3155	3504	3853	4202	4551	4900
Country 20	8498	31316		29528	30240	8498	31316	24895.5	29528	30240	34409.6	38579.2	42748.8	46918.4	51088	55257.6
Country 21	1282					1282	40405.9	44336	48266.1	52196.2	56126.3	60056.4	63986.5	67916.6	71846.7	75776.8
Country 22	67885	77701	75713	80945	124676	67885	77701	75713	80945	124676	136359	148041	159724	171406	183089	194772
Country 23	78168	51750		56226		78168	51750	58081.7	56226	46182.9	40233.4	34284	28334.6	22385.1	16435.7	10486.3
Country 24	1632	1821	1865	2725		1632	1821	1865	2725	2841.5	3173.8	3506.1	3838.4	4170.7	4503	4835.3
Country 25		579	10174	25607	20753	0	579	10174	25607	20753	28348.5	35944	43539.5	51135	58730.5	66326
Country 26			0			47471.7	54053.6	0	67217.4	73799.3	80381.2	86963.1	93545	100127	106709	113291
Country 27						27693.7	31526.5	35359.3	39192.1	43024.9	46121.4	49217.9	52314.4	55410.9	58507.4	61603.9
Country 28	415347	450873	532554	674043		415347	450873	532554	674043	732646	818423	904200	989977	1.07575e+06	1161531	1.24731e+06
Country 29	370	320				370	320	270	220	170	120	70	20	0	0	0
Country 30	14
Country 31						29679	30200.6	30722.2	31243.8	31765.4	32186.8	32608.2	33029.6	33451	33872.4	34293.8
Country 32	7776	64605	64605			7776	64605	64605	102491	130906	159320	187734	216149	244564	272978	301392
Country 33		4374	4374			4374	4374	4374	4374	4374	4374	4374	4374	4374	4374	4374
Country 34	242802		295984	72332	325542	242802	233644	295984	72332	325542	325959	326376	326792	327209	327626	328043
Country 35	19731	21805	21805	18600	10570	19731	21805	21805	18600	10570	8417.3	6264.6	4111.9	1959.2	0	0
Country 36		2223	2223		667	3001	2223	2223	1333.86	667	111.286	0	0	0	0	0
Country 37
Country 38		32326	32326	1704	41052	27963	32326	32326	1704	41052	40607.6	40163.2	39718.8	39274.4	38830	38385.6
Country 39				40812		82234.1	99511	116788	40812	151342	168619	185896	203172	220449	237726	255003
Country 40		25158	25158			25158	25158	25158	25158	25158	25158	25158	25158	25158	25158	25158
Country 41		3500	1562			5438	3500	1562	0	0	0	0	0	0	0	0
Country 42				12386	10699	17447	15760	14073	12386	10699	9012	7325	5638	3951	2264	577
Country 43						7694.49	9030.06	10365.6	11701.2	13036.8	14115.8	15194.8	16273.8	17352.8	18431.8	19510.8
Country 44	3717			15838	3765	3717	6517.85	7459.46	15838	3765	4706.62	5648.23	6589.85	7531.46	8473.08	9414.69
Country 45				765430		353559	386026	418493	765430	483428	515895	548362	580829	613296	645764	678231
Country 46		16082	79820	76807	95976	8004	16082	79820	76807	95976	119643	143310	166977	190644	214310	237977
Country 47		9092	9051	840		14579.7	9092	9051	840	0	0	0	0	0	0	0
Country 48				6012	6595	4263	4846	5429	6012	6595	7178	7761	8344	8927	9510	10093
Country 49	149540					149540	91233.6	99625.8	108018	116410	124802	133195	141587	149979	158371	166763
Country 50	169	209	209			169	209	209	235.667	255.667	275.667	295.667	315.667	335.667	355.667	375.667
Country 51	20453		17888	22047	19887	20453	19947.9	17888	22047	19887	19983.7	20080.4	20177.1	20273.9	20370.6	20467.3
Country 52		2245	16472	13411		0	2245	16472	13411	21875.3	27458.3	33041.3	38624.3	44207.3	49790.3	55373.3
Country 53						9865.02	11379.2	12893.4	14407.6	15921.8	17145.1	18368.4	19591.7	20815	22038.3	23261.6
Country 54		6118	6343	7445	5873	6353	6118	6343	7445	5873	5909.7	5946.4	5983.1	6019.8	6056.5	6093.2
Country 55		14478	15886			13070	14478	15886	17294	18702	20110	21518	22926	24334	25742	27150
Country 56	12224	11646	8870	12137		12224	11646	8870	12137	10460	10156.3	9852.6	9548.9	9245.2	8941.5	8637.8
Country 57			1455238	1577096	1802000	1.0913e+06	1.26468e+06	1455238	1577096	1802000	1.0913e+06	1.26468e+06	1.43806e+06	1.61144e+06	1.78483e+06	1.95821e+06
Country 58	34000					34000	49694	59150.1	68606.2	78062.3	87518.4	96974.5	106431	115887	125343	134799
Country 59		14000	10626		13706	12460	14000	10626	12868	13706	13842	13978	14114	14250	14386	14522
Country 60
Country 61		228	228			228	228	228	228	228	228	228	228	228	228	228
Country 62	800000		800000		462837	800000	771903	800000	603322	462837	674378	590087	505796	421506	337215	252924
Country 63	594	600	714			594	600	714	756	816	876	936	996	1056	1116	1176
Country 64			4692	5714	5408	4197.33	4555.33	4692	5714	5408	5766	6124	6482	6840	7198	7556
Country 65		34	3946	6716	7346	0	34	3946	6716	7346	9816.6	12287.2	14757.8	17228.4	19699	22169.6
Country 66	951	1105	1110	800		951	1105	1110	800	879.5	834.7	789.9	745.1	700.3	655.5	610.7
Country 67				144410		114835	126084	137333	144410	159832	171081	182330	193580	204829	216078	227328
Country 68						9078.03	9639.49	10201	10762.4	11323.9	11777.5	12231.1	12684.7	13138.3	13591.9	14045.5
Country 69	370		216			370	293	216	139	62	0	0	0	0	0	0
Country 70	163617	126302	140152	125543	75953	163617	126302	140152	125543	75953	58344.3	40735.6	23126.9	5518.2	0	0
Country 71	10642	14247	39102	49495		10642	14247	39102	49495	63725	77866.4	92007.8	106149	120291	134432	148573
Country 72	6					6	6.04008	7.74008	9.44008	11.1401	12.8401	14.5401	16.2401	17.9401	19.6401	21.3401
Country 73	18639			438	21908	18639	14690.2	13918.8	438	21908	21136.6	20365.2	19593.7	18822.3	18050.9	17279.5
Country 74		5317	3285	3000		6184.33	5317	3285	3000	1550.33	391.833	0	0	0	0	0
Country 75	3586					3586	2188.67	2505.87	2823.07	3140.27	3457.47	3774.67	4091.87	4409.07	4726.27	5043.47
Country 76		122424	122424	144654	155361	105956	122424	122424	144654	155361	167465	179569	191673	203777	215882	227986
Country 77				357	329	441	413	385	357	329	301	273	245	217	189	161
Country 78	8700	12000	14000	7210		8700	12000	14000	7210	9860	9613	9366	9119	8872	8625	8378
Country 79				979612		435148	574742	714335	979612	993521	1.13311e+06	1.27271e+06	1.4123e+06	1.55189e+06	1.69149e+06	1.83108e+06
Country 80		119479	153797	178683		91449	119479	153797	178683	209857	239459	269061	298663	328265	357867	387469
Country 81	140866	5856		20437	191897	140866	5856	89764	20437	191897	203561	215226	226890	238554	250218	261883
Country 82	15525					15525	10688.3	12044.5	13400.7	14756.9	16113.1	17469.3	18825.5	20181.7	21537.9	22894.1
Country 83	4218	4072	4072	5808	4227	4218	4072	4072	5808	4227	4402.4	4577.8	4753.2	4928.6	5104	5279.4
Country 84	21113		8386			21113	14749.5	8386	2022.5	0	0	0	0	0	0	0
Country 85	9991	10088		64498	800000	447847	505449	620192	714144	800000	963443	1.12689e+06	1.29033e+06	1.45377e+06	1.61721e+06	1.78066e+06
Country 86	771	1317	1867	2103		771	1317	1867	2103	2651	3105.6	3560.2	4014.8	4469.4	4924	5378.6
Country 87						5118.04	6352.74	7587.43	8822.12	10056.8	11054.3	12051.8	13049.3	14046.8	15044.3	16041.8
Country 88	61			39		61	53.6667	46.3333	39	31.6667	24.3333	17	9.66667	2.33333	0	0
Country 89						10632.1	11890.9	13149.8	14408.6	15667.4	16684.4	17701.4	18718.4	19735.4	20752.4	21769.4
Country 90						32477.8	32477.8	32477.8	32477.8	32477.8	32477.8	32477.8	32477.8	32477.8	32477.8	32477.8
Country 91				6251		14164.2	17182.8	20201.4	6251	26238.6	29257.2	32275.8	35294.4	38313	41331.6	44350.2
Country 92	6603	5947	8715	7860	8205	6603	5947	8715	7860	8205	8716.7	9228.4	9740.1	10251.8	10763.5	11275.2
Country 93		37236	37236			37236	37236	37236	37236	37236	37236	37236	37236	37236	37236	37236
Country 94		1552	1552	14156	1616	1520	1552	1552	14156	1616	2895.6	4175.2	5454.8	6734.4	8014	9293.6
Country 95				12076		7618.79	8377.19	9135.59	12076	10652.4	11410.8	12169.2	12927.6	13686	14444.4	15202.8
Country 96	231					231	0	0	0	0	0	0	0	0	0	0
Country 97	7440	8327	9731	9842	12548	7440	8327	9731	9842	12548	13721.1	14894.2	16067.3	17240.4	18413.5	19586.6
Country 98	17223	18016	18016	14909	17454	17223	18016	18016	14909	17454	17189.5	16925	16660.5	16396	16131.5	15867
Country 99				167964	173342	151830	157208	162586	167964	173342	178720	184098	189476	194854	200232	205610
Country 100	540			654		540	578	616	654	692	730	768	806	844	882	920
Country 101	374		549			374	461.5	549	636.5	724	811.5	899	986.5	1074	1161.5	1249
Country 102			31
Country 103
Country 104	3665
Country 105					5022	17368.7	18712.6	20056.5	21400.4	5022	6365.9	7709.8	9053.7	10397.6	11741.5	13085.4
Country 106		700	700			700	700	700	700	700	700	700	700	700	700	700
Country 107	4900	4214	4214	1000		4900	4214	4214	1000	657	0	0	0	0	0	0
Country 108			922	633	1595	40.5	377	922	633	1595	1931.5	2268	2604.5	2941	3277.5	3614
Country 109	2.98209e+06		3700000	3890000	3606959	2.98209e+06	3.31691e+06	3700000	3890000	3606959	3.78924e+06	3.97153e+06	4.15381e+06	4.3361e+06	4.51838e+06	4.70066e+06
Country 110	6407		0			6407	3203.5	0	0	0	0	0	0	0	0	0
Country 111	881		1287	1519	1731	881	1088.14	1287	1519	1731	1944.09	2157.17	2370.26	2583.34	2796.43	3009.51
Country 112	1875	785	785			1875	785	785	58.3333	0	0	0	0	0	0	0
Country 113						2275.11	2501.5	2727.89	2954.28	3180.67	3363.57	3546.47	3729.37	3912.27	4095.17	4278.07
Country 114				111319	119251	87523	95455	103387	111319	119251	127183	135115	143047	150979	158911	166843
Country 115	164		86	156		164	140.571	86	156	117	109.143	101.286	93.4286	85.5714	77.7143	69.8571
Country 116			3468		5520	1416	2442	3468	4494	5520	6546	7572	8598	9624	10650	11676
Country 117	339145	384286	513368			339145	384286	513368	586489	673601	760712	847824	934935	1.02205e+06	1.10916e+06	1.19627e+06
Country 118	77	992	140			77	992	140	466	497.5	529	560.5	592	623.5	655	686.5
Country 119	1890	17798	17798	39643		1890	17798	17798	39643	47597	58922.9	70248.8	81574.7	92900.6	104226	115552
Country 120						8127.22	8669.37	9211.52	9753.67	10295.8	10733.8	11171.8	11609.8	12047.8	12485.8	12923.8
Country 121		900000	1230000	1235180	1879950	575025	900000	1230000	1235180	1879950	794020	1088523	1383026	1677529	1972032	2266535
Country 122	116870	145009	297640	208399	145873	116870	145009	297640	208399	145873	158013	170152	182292	194431	206571	218711
Country 123						0	0	0	0	0	0	0	0	0	0	0
Country 124					1700000	612000	989790	1.17737e+06	1.47031e+06	1700000	1.81565e+06	1.9313e+06	2.04695e+06	2.1626e+06	2.27824e+06	2.39389e+06
Country 125	6218	6069	7305			6218	6069	7305	7617.67	8161.17	8704.67	9248.17	9791.67	10335.2	10878.7	11422.2
Country 126			46000			59803.8	64449.5	46000	73740.9	78386.6	83032.3	87678	92323.7	96969.4	101615	106261
Country 127	125272			169673	175695	125272	139397	152509	169673	175695	188807	201919	215032	228144	241256	254368
Country 128			988	490		1984	1486	988	490	0	0	0	0	0	0	0
Country 129	450350	450350	450350	731540		450350	450350	450350	731540	731540	815897	900254	984611	1068968	1153325	1237682
Country 130	552000	28729	482574	482574	618682	552000	28729	482574	482574	618682	677403	736124	794845	853566	912287	971007
Total	7.28132e+06	4177715	10887941	12773121	13853631	1.25836e+07	1.35432e+07	1.59306e+07	1.77738e+07	1.92118e+07	1.89083e+07	2.05705e+07	2.22332e+07	2.3896e+07	2.55731e+07	2.72529e+07

## Sheet: VL
	WHO SURVEY REPORTED DATA					INTERPOLATED/ESTIMATED DATA
COUNRTY	2011	2012	2013	2014	2015	2011	2012	2013	2014	2015	2016	2017	2018	2019	2020	2021
Country 1			0	0		0	0	0	0	0	0	0	0	0	0	0
Country 2	826		9390	10956	8152	826	4720	9390	10956	8152	10240.8	12329.6	14418.4	16507.2	18596	20684.8
Country 3					7313	0	0	0	0	7313	20972.7	34632.4	48292.1	61951.8	75611.5	89271.2
Country 4	24	24	24	25		24	24	24	25	25	25.3	25.6	25.9	26.2	26.5	26.8
Country 5
Country 6	45000	42000	35000			45000	42000	35000	30666.7	25666.7	20666.7	15666.7	10666.7	5666.67	666.667	0
Country 7			3580			3580	3580	3580	3580	3580	3580	3580	3580	3580	3580	3580
Country 8			396			396	396	396	396	396	396	396	396	396	396	396
Country 9	90				198	90	117	144	171	198	225	252	279	306	333	360
Country 10	2870	3037	3031	3020	2776	2870	3037	3031	3020	2776	2755.5	2735	2714.5	2694	2673.5	2653
Country 11	5422	10956	10956	3282	12425	5422	10956	10956	3282	12425	13058.2	13691.4	14324.6	14957.8	15591	16224.2
Country 12		9	10			8	9	10	11	12	13	14	15	16	17	18
Country 13	17498			5456	10049	17498	14146.1	11787.3	5456	10049	7690.19	5331.38	2972.58	613.769	0	0
Country 14					38	44331.2	44383.4	44435.6	44487.8	38	90.2	142.4	194.6	246.8	299	351.2
Country 15		5.173	2260			0	5.173	2260	4514.83	6769.65	9024.48	11279.3	13534.1	15789	18043.8	20298.6
Country 16	264541	204301		335980		264541	204301	288152	335980	347785	377602	407419	437236	467053	496869	526686
Country 17		624984			733622	588771	624984	661197	697409	733622	769835	806047	842260	878473	914685	950898
Country 18		112	112			112	112	112	112	112	112	112	112	112	112	112
Country 19			1306		3302	0	308	1306	2304	3302	4300	5298	6296	7294	8292	9290
Country 20		1194		5304		0	1194	3249	5304	7359	9414	11469	13524	15579	17634	19689
Country 21						14799.6	17070.2	19340.8	21611.4	23882	27812.1	31742.2	35672.3	39602.4	43532.5	47462.6
Country 22	5016	6604	12394	21908	43919	5016	6604	12394	21908	43919	53230	62541	71852	81163	90474	99785
Country 23				18122	21767	7187	10832	14477	18122	21767	25412	29057	32702	36347	39992	43637
Country 24	336	821	690	1480		336	821	690	1480	1657	1987.1	2317.2	2647.3	2977.4	3307.5	3637.6
Country 25			230	189		312	271	230	189	148	107	66	25	0	0	0
Country 26			0			0	0	0	0	0	0	0	0	0	0	0
Country 27						9199.72	10988.7	12777.7	14566.7	16355.7	19452.2	22548.7	25645.2	28741.7	31838.2	34934.7
Country 28	108096	121029	300502	247485	328924	108096	121029	300502	247485	328924	385735	442546	499358	556169	612980	669791
Country 29	393	349				393	349	305	261	217	173	129	85	41	0	0
Country 30	36
Country 31						9690.34	9933.8	10177.3	10420.7	10664.2	11085.6	11507	11928.4	12349.8	12771.2	13192.6
Country 32	991	2901	2320		11544	991	2901	2320	7673.86	11544	14131.9	16719.8	19307.7	21895.5	24483.4	27071.3
Country 33		9925	9925			9925	9925	9925	9925	9925	9925	9925	9925	9925	9925	9925
Country 34	10000	14000	14000	100000	23697	10000	14000	14000	100000	23697	35036.4	46375.8	57715.2	69054.6	80394	91733.4
Country 35	13959	11562	11562	14339	13179	13959	11562	11562	14339	13179	13300.7	13422.4	13544.1	13665.8	13787.5	13909.2
Country 36					23697	22852.2	23063.4	23274.6	23485.8	23697	23908.2	24119.4	24330.6	24541.8	24753	24964.2
Country 37
Country 38		19921	19921	755	37256	11253.5	19921	19921	755	37256	40539.9	43823.8	47107.7	50391.6	53675.5	56959.4
Country 39				10434	11544	7104	8214	9324	10434	11544	12654	13764	14874	15984	17094	18204
Country 40		26658	26658			26658	26658	26658	26658	26658	26658	26658	26658	26658	26658	26658
Country 41		2009	1562			2456	2009	1562	1115	668	221	0	0	0	0	0
Country 42				15625	9645	33565	27585	21605	15625	9645	3665	0	0	0	0	0
Country 43						3079.4	3702.79	4326.18	4949.57	5572.96	6651.96	7730.96	8809.96	9888.96	10968	12047
Country 44	495		907		947	495	670	907	896	947	1060	1173	1286	1399	1512	1625
Country 45	6000		3035	5600		6000	5095.71	3035	5600	4117.5	3791.43	3465.36	3139.29	2813.21	2487.14	2161.07
Country 46		1454	5684	987	1226	3683	1454	5684	987	1226	687.9	149.8	0	0	0	0
Country 47			0			0	0	0	0	0	0	0	0	0	0	0
Country 48				6077	7027	3227	4177	5127	6077	7027	7977	8927	9877	10827	11777	12727
Country 49					9616	0	0	0	1223.8	9616	18008.2	26400.4	34792.6	43184.8	51577	59969.2
Country 50	121	217	217			121	217	217	281	329	377	425	473	521	569	617
Country 51	228	14219	20043	21442	20043	228	14219	20043	21442	20043	24728.3	29413.6	34098.9	38784.2	43469.5	48154.8
Country 52			1104	9569		0	0	1104	9569	18034	26499	34964	43429	51894	60359	68824
Country 53		0	0			0	0	0	0	0	0	0	0	0	0	0
Country 54	3127	1094	1891	3490	678	3127	1094	1891	3490	678	427.8	177.6	0	0	0	0
Country 55						20618.8	25670.9	30722.9	35775	40827	49571.4	58315.8	67060.2	75804.6	84549	93293.4
Country 56	8228	9505	9676			8228	9505	9676	10584.3	11308.3	12032.3	12756.3	13480.3	14204.3	14928.3	15652.3
Country 57			6899	5000	14887	0	940.667	6899	5000	14887	18881	22875	26869	30863	34857	38851
Country 58						13338.2	18801.5	24264.7	29728	35191.2	44647.3	54103.4	63559.5	73015.6	82471.7	91927.8
Country 59		194			700	25.3333	194	362.667	531.333	700	868.667	1037.33	1206	1374.67	1543.33	1712
Country 60
Country 61			360
Country 62	8000	30000	90506	243000	665317	8000	30000	90506	243000	665317	1337983	1.49075e+06	1.64351e+06	1.79627e+06	1.94904e+06	2.1018e+06
Country 63	594	600	714			594	600	714	756	816	876	936	996	1056	1116	1176
Country 64			1171	3820	3142	0	740	1171	3820	3142	4127.5	5113	6098.5	7084	8069.5	9055
Country 65		4168	4553	3219	3730	4579.5	4168	4553	3219	3730	3465.2	3200.4	2935.6	2670.8	2406	2141.2
Country 66	901	1105	1210	917		901	1105	1210	917	1071.5	1086.8	1102.1	1117.4	1132.7	1148	1163.3
Country 67				2219	15697	0	0	0	2219	15697	29175	42653	56131	69609	83087	96565
Country 68					42	0	0	0	0	42	495.6	949.2	1402.8	1856.4	2310	2763.6
Country 69	643		0			643	321.5	0	0	0	0	0	0	0	0	0
Country 70	16101	24567		61440	83697	16101	24567	46451.2	61440	83697	100904	118110	135316	152523	169730	186936
Country 71		7813	3580	15037		1586	7813	3580	15037	16034	19646	23258	26870	30482	34094	37706
Country 72	0					0	0	0	0	0	0	0	0	0	0	0
Country 73	3223		2302	907	7964	3223	2629	2302	907	7964	8740	9516	10292	11068	11844	12620
Country 74	0			1075		0	358.333	716.667	1075	1433.33	1791.67	2150	2508.33	2866.67	3225	3583.33
Country 75	1181					1181	1498.2	1815.4	2132.6	2449.8	2767	3084.2	3401.4	3718.6	4035.8	4353
Country 76		123285	125768	144654	157974	107182	123285	125768	144654	157974	170269	182565	194860	207155	219450	231746
Country 77				225	329	0	17	121	225	329	433	537	641	745	849	953
Country 78	7600	11200	14000	9778		7600	11200	14000	9778	12978	13911.4	14844.8	15778.2	16711.6	17645	18578.4
Country 79				16171		0	0	0	16171	53618	91065	128512	165959	203406	240853	278300
Country 80		7019	14036	14366	1418	13328	7019	14036	14366	1418	0	0	0	0	0	0
Country 81	45948			162553	406270	45948	100574	178836	162553	406270	484532	562795	641057	719319	797582	875844
Country 82	800	428	668			800	428	668	500	434	368	302	236	170	104	38
Country 83	4656	4056	4056	6804	5063	4656	4056	4056	6804	5063	5419.2	5775.4	6131.6	6487.8	6844	7200.2
Country 84	241			2111		241	864.333	1487.67	2111	2734.33	3357.67	3981	4604.33	5227.67	5851	6474.33
Country 85	38044			71500	50369	38044	46712.7	51656.4	71500	50369	55312.7	60256.5	65200.2	70143.9	75087.7	80031.4
Country 86	1265	1602	666	2413	2820	1265	1602	666	2413	2820	3212.1	3604.2	3996.3	4388.4	4780.5	5172.6
Country 87						1359.79	1936.09	2512.4	3088.7	3665	4662.5	5660	6657.5	7655	8652.5	9650
Country 88	0			38		0	12.6667	25.3333	38	50.6667	63.3333	76	88.6667	101.333	114	126.667
Country 89						3401.55	3989.12	4576.69	5164.26	5751.83	6768.83	7785.83	8802.83	9819.83	10836.8	11853.8
Country 90						0	0	0	0	0	0	0	0	0	0	0
Country 91						5234.98	6978.97	8722.96	10467	12210.9	15229.5	18248.1	21266.7	24285.3	27303.9	30322.5
Country 92	6781	8466	8726	8592	7872	6781	8466	8726	8592	7872	8102.8	8333.6	8564.4	8795.2	9026	9256.8
Country 93		44289	44289			44289	44289	44289	44289	44289	44289	44289	44289	44289	44289	44289
Country 94		179	179	816	4119	0	179	179	816	4119	5364.7	6610.4	7856.1	9101.8	10347.5	11593.2
Country 95				12175		9899.8	10658.2	11416.6	12175	12933.4	13691.8	14450.2	15208.6	15967	16725.4	17483.8
Country 96	215					215	215	215	215	215	215	215	215	215	215	215
Country 97	8516	8404	9887	9984	10224	8516	8404	9887	9984	10224	10723.6	11223.2	11722.8	12222.4	12722	13221.6
Country 98	9144	8879	8879	8774	11323	9144	8879	8879	8774	11323	11748.3	12173.6	12598.9	13024.2	13449.5	13874.8
Country 99				137000	151981	92057	107038	122019	137000	151981	166962	181943	196924	211905	226886	241867
Country 100				85
Country 101	150		341			150	245.5	341	436.5	532	627.5	723	818.5	914	1009.5	1105
Country 102			19
Country 103
Country 104	3500
Country 105				31411		27379.3	28723.2	30067.1	31411	32754.9	34098.8	35442.7	36786.6	38130.5	39474.4	40818.3
Country 106		410	410			410	410	410	410	410	410	410	410	410	410	410
Country 107	0					0	0	0	0	0	0	0	0	0	0	0
Country 108	0	0	0			0	0	0	0	0	0	0	0	0	0	0
Country 109	1162785		2289610	2886093	3544661	1162785	1.73092e+06	2289610	2886093	3544661	4.13655e+06	4.72845e+06	5.32034e+06	5.91223e+06	6.50412e+06	7.09601e+06
Country 110		0	0			0	0	0	0	0	0	0	0	0	0	0
Country 111	81	181	359	581	651	81	181	359	581	651	805	959	1113	1267	1421	1575
Country 112	0	0	0			0	0	0	0	0	0	0	0	0	0	0
Country 113						696.302	801.972	907.643	1013.31	1118.98	1301.88	1484.78	1667.68	1850.58	2033.48	2216.38
Country 114				29895	51887	0	0	7903	29895	51887	73879	95871	117863	139855	161847	183839
Country 115	0	0	116	70		0	0	116	70	128	160.6	193.2	225.8	258.4	291	323.6
Country 116			1389		1418	1360	1374.5	1389	1403.5	1418	1432.5	1447	1461.5	1476	1490.5	1505
Country 117	270959	308678	400919			270959	308678	400919	456812	521792	586772	651752	716732	781712	846692	911672
Country 118	0	0	0			0	0	0	0	0	0	0	0	0	0	0
Country 119		1670	196		956	1290	1670	196	840.857	956	806.286	656.571	506.857	357.143	207.429	57.7143
Country 120	2273					2273	2711	3149	3587	4025	4463	4901	5339	5777	6215	6653
Country 121				112000	262120	0	0	0	112000	262120	666180	816300	966420	1116540	1266660	1416780
Country 122	69833	95655	206647	80317		69833	95655	206647	80317	148724	162968	177213	191457	205702	219946	234190
Country 123						0	0	0	0	0	0	0	0	0	0	0
Country 124						165646	232462	299278	366094	432910	96320	211969	327618	443267	558916	674564
Country 125	6485	7285	7249			6485	7285	7249	7770.33	8152.33	8534.33	8916.33	9298.33	9680.33	10062.3	10444.3
Country 126			46000			36708.6	41354.3	46000	50645.7	55291.4	59937.1	64582.8	69228.5	73874.2	78519.9	83165.6
Country 127		6992	6992	69000	18408	1284	6992	6992	69000	18408	28033.6	37659.2	47284.8	56910.4	66536	76161.6
Country 128			0			0	0	0	0	0	0	0	0	0	0	0
Country 129				48188	37343	80723	69878	59033	48188	37343	26498	15653	4808	0	0	0
Country 130	0	7562	50824	35439	53219	0	7562	50824	35439	53219	66650.5	80082	93513.5	106945	120376	133808
Total	2163216	1.84358e+06	3861906	5079192	6918185	3.59427e+06	4.47126e+06	5.87749e+06	7.01807e+06	8.89197e+06	1.07544e+07	1.22993e+07	1.38484e+07	1.5404e+07	1.69661e+07	1.85332e+07

## Sheet: EID
	WHO SURVEY REPORTED DATA					INTERPOLATED/ESTIMATED DATA
COUNTRY	2011	2012	2013	2014	2015	2011	2012	2013	2014	2015	2016	2017	2018	2019	2020	2021
Country 1			8			4.04551	6.02275	8	9.97725	11.9545	13.9317	15.909	17.8862	19.8635	21.8407	23.818
Country 2	70		92	188	178	70	93.1429	92	188	178	209.086	240.171	271.257	302.343	333.429	364.514
Country 3						3005.42	3692.8	6592.37	10291	9767.6	11779.9	13792.1	15804.4	17816.6	19828.9	21841.1
Country 4	0	0	0			0	0	0	0	0	0	0	0	0	0	0
Country 5
Country 6						1643.44	1659.72	1682.99	1702.76	1721.37	1741.26	1761.15	1781.03	1800.92	1820.81	1840.7
Country 7			265			255.928	260.464	265	269.536	274.072	278.608	283.144	287.68	292.216	296.752	301.288
Country 8
Country 9				22	14	46	38	30	22	14	6	0	0	0	0	0
Country 10	20	18	32	58	42	20	18	32	58	42	50.4	58.8	67.2	75.6	84	92.4
Country 11				300	600	0	0	0	300	600	900	1200	1500	1800	2100	2400
Country 12		135	135			135	135	135	135	135	135	135	135	135	135	135
Country 13				1645	1953	721	1029	1337	1645	1953	2261	2569	2877	3185	3493	3801
Country 14					4	0	0	0	0	4	8.18711	12.3742	16.5613	20.7484	24.9356	29.1227
Country 15						195.399	289.609	246.574	266.347	330.317	354.974	379.631	404.289	428.946	453.604	478.261
Country 16	16639	34806		16162	12257	16639	34806	19966	16162	12257	9516.2	6775.4	4034.6	1293.8	0	0
Country 17		12865				12387.4	12865	13342.6	13820.1	14297.7	14775.3	15252.8	15730.4	16207.9	16685.5	17163.1
Country 18		0	0			0	0	0	0	0	0	0	0	0	0	0
Country 19			0		20	0	0	0	10	20	30	40	50	60	70	80
Country 20		1101		1728		787.5	1101	1414.5	1728	2041.5	2355	2668.5	2982	3295.5	3609	3922.5
Country 21	8733			559		8733	6008.33	3283.67	559	0	0	0	0	0	0	0
Country 22	2421	1203	707	1064	880	2421	1203	707	1064	880	557.9	235.8	0	0	0	0
Country 23	8415			10994		8415	9274.67	10134.3	10994	11853.7	12713.3	13573	14432.7	15292.3	16152	17011.7
Country 24	0	0	65	127		0	0	65	127	159.5	204.1	248.7	293.3	337.9	382.5	427.1
Country 25			578	1533	616	852	871	578	1533	616	635	654	673	692	711	730
Country 26			0			0	0	0	684.128	1368.26	2052.38	2736.51	3420.64	4104.77	4788.89	5473.02
Country 27						34.8926	40.708	44.1973	47.6865	51.1758	55.1303	59.0848	63.0393	66.9938	70.9483	74.9028
Country 28	1320	2758				1320	2758	4196	5634	7072	8510	9948	11386	12824	14262	15700
Country 29	522					522	552.24	582.481	612.721	642.961	673.201	703.442	733.682	763.922	794.162	824.403
Country 30	3
Country 31			263			269.048	266.024	263	259.976	256.952	253.928	250.904	247.88	244.856	241.832	238.808
Country 32					3804	0	0	0	42.5781	3804	7565.42	11326.8	15088.3	18849.7	22611.1	26372.5
Country 33		50	50			50	50	50	50	50	50	50	50	50	50	50
Country 34	1010		11249			1010	6129.5	11249	16368.5	21488	26607.5	31727	36846.5	41966	47085.5	52205
Country 35	389	594	594	470	371	389	594	594	470	371	355	339	323	307	291	275
Country 36					20	0	0	0	2.08847	20	37.9115	55.8231	73.7346	91.6461	109.558	127.469
Country 37
Country 38		893	893	1525	1063	808	893	893	1525	1063	1177.2	1291.4	1405.6	1519.8	1634	1748.2
Country 39	1528	2277	2277	4028		1528	2277	2277	4028	4402.5	5152.5	5902.5	6652.5	7402.5	8152.5	8902.5
Country 40		554	554			554	554	554	554	554	554	554	554	554	554	554
Country 41		0	9			0	0	9	18	27	36	45	54	63	72	81
Country 42						133.755	188.42	212.845	198.888	183.768	194.817	205.866	216.916	227.965	239.014	250.064
Country 43						204.703	497.801	1729.51	1651.58	1465.49	1833.02	2200.56	2568.1	2935.63	3303.17	3670.7
Country 44				205	236	112	143	174	205	236	267	298	329	360	391	422
Country 45	10227	9159	9381	11200		10227	9159	9381	11200	10777	11091.1	11405.2	11719.3	12033.4	12347.5	12661.6
Country 46		591	412	537	338	628	591	412	537	338	274.6	211.2	147.8	84.4	21	0
Country 47			0	91		0	0	0	91	182	273	364	455	546	637	728
Country 48				35	40	20	25	30	35	40	45	50	55	60	65	70
Country 49	1822		3546	2878	3733	1822	2465.43	3546	2878	3733	4156.46	4579.91	5003.37	5426.83	5850.29	6273.74
Country 50	1	9	9			1	9	9	14.3333	18.3333	22.3333	26.3333	30.3333	34.3333	38.3333	42.3333
Country 51	228	305		189	267	228	305	247.25	189	267	263.2	259.4	255.6	251.8	248	244.2
Country 52			482	456		534	508	482	456	430	404	378	352	326	300	274
Country 53						569.912	858.358	1377.09	2216.84	1827.21	2214.52	2601.82	2989.13	3376.44	3763.75	4151.06
Country 54	213	263	251	290	229	213	263	251	290	229	234.9	240.8	246.7	252.6	258.5	264.4
Country 55		3890	2070			5710	3890	2070	250	0	0	0	0	0	0	0
Country 56	410	391	384	362		410	391	384	362	349	333.9	318.8	303.7	288.6	273.5	258.4
Country 57			23966	12478	14320	31390.3	26567.3	23966	12478	14320	9497	4674	0	0	0	0
Country 58						1857.45	2405.26	2470.4	2664.63	1705.08	1700.55	1696.01	1691.48	1686.94	1682.4	1677.87
Country 59		73		71		74	73	72	71	70	69	68	67	66	65	64
Country 60
Country 61		1	1			1	1	1	1	1	1	1	1	1	1	1
Country 62	62026	59332	56055	63000	56071	62026	59332	56055	63000	56071	64377	63552.8	62728.6	61904.4	61080.2	60256
Country 63	15	12	18			15	12	18	18	19.5	21	22.5	24	25.5	27	28.5
Country 64			47	301	134	30.1667	73.6667	47	301	134	177.5	221	264.5	308	351.5	395
Country 65		121	96	116	138	100	121	96	116	138	145.1	152.2	159.3	166.4	173.5	180.6
Country 66	0					0	702.039	702.388	702.737	703.086	703.435	703.784	704.133	704.482	704.83	705.179
Country 67				14011	14864	11452	12305	13158	14011	14864	15717	16570	17423	18276	19129	19982
Country 68		583	583			583	583	583	583	583	583	583	583	583	583	583
Country 69	2		0			2	1	0	0	0	0	0	0	0	0	0
Country 70	30398	33120	18624	34761	24812	30398	33120	18624	34761	24812	23858.9	22905.8	21952.7	20999.6	20046.5	19093.4
Country 71		111	274			0	111	274	437	600	763	926	1089	1252	1415	1578
Country 72				603		603	603	603	603	603	603	603	603	603	603	603
Country 73	1780	1260	1528	1088	364	1780	1260	1528	1088	364	63.6	0	0	0	0	0
Country 74	0	0	0			0	0	0	0	0	0	0	0	0	0	0
Country 75	5					5	4.06953	3.13906	2.20859	1.27812	0.347654	0	0	0	0	0
Country 76		83	463	101		197.667	83	463	101	233.667	242.667	251.667	260.667	269.667	278.667	287.667
Country 77					1	0.0695308	0.302148	0.534765	0.767383	1	1.23262	1.46523	1.69785	1.93047	2.16309	2.3957
Country 78		190		78		246	190	134	78	22	0	0	0	0	0	0
Country 79				67975	67662	68914	68601	68288	67975	67662	67349	67036	66723	66410	66097	65784
Country 80	181	609	609	2088	801	181	609	609	2088	801	1072.9	1344.8	1616.7	1888.6	2160.5	2432.4
Country 81	9960		9030	955	31844	9960	8407.86	9030	955	31844	35475.5	39107	42738.5	46370.1	50001.6	53633.1
Country 82		80	4			156	80	4	0	0	0	0	0	0	0	0
Country 83	148	199	199	360	211	148	199	199	360	211	239.7	268.4	297.1	325.8	354.5	383.2
Country 84			220			416.096	318.048	220	121.952	23.9036	0	0	0	0	0	0
Country 85	38044	46308	46308	13637	63013	38044	46308	46308	13637	63013	64739.7	66466.4	68193.1	69919.8	71646.5	73373.2
Country 86	55		21	47	84	55	44.1429	21	47	84	90.0857	96.1714	102.257	108.343	114.429	120.514
Country 87						77.9268	50.0127	146.549	68.6221	119.798	130.033	140.268	150.503	160.739	170.974	181.209
Country 88	0					0	0	0	0	0	0	0	0	0	0	0
Country 89				150		0	0	0	150	0	0	0	0	0	0	0
Country 90						257.042	388.471	523.389	666.449	578.054	670.054	762.054	854.054	946.055	1038.05	1130.05
Country 91				865		589	681	773	865	957	1049	1141	1233	1325	1417	1509
Country 92	82	337	318	347	262	82	337	318	347	262	299	336	373	410	447	484
Country 93		3491	3491			3491	3491	3491	3491	3491	3491	3491	3491	3491	3491	3491
Country 94		28	28	35	17	33.5	28	28	35	17	14.4	11.8	9.2	6.6	4	1.4
Country 95						52.3389	90.7208	77.9268	66.2959	60.4805	59.6663	58.8522	58.038	57.2239	56.4097	55.5955
Country 96
Country 97	95		304	323	370	95	187.286	304	323	370	438.571	507.143	575.714	644.286	712.857	781.429
Country 98	259	360	360	224	660	259	360	360	224	660	726.6	793.2	859.8	926.4	993	1059.6
Country 99		10516	10516	8255	8831	11358.5	10516	10516	8255	8831	8099.4	7367.8	6636.2	5904.6	5173	4441.4
Country 100
Country 101	28		29			28	28.5	29	29.5	30	30.5	31	31.5	32	32.5	33
Country 102			0
Country 103
Country 104
Country 105		678	678			678	678	678	678	678	678	678	678	678	678	678
Country 106		0	0			0	0	0	0	0	0	0	0	0	0	0
Country 107	226	517	517	351		226	517	517	351	496.5	534	571.5	609	646.5	684	721.5
Country 108	0	0	0			0	0	0	0	0	0	0	0	0	0	0
Country 109	217664		324766	358754	464100	217664	268420	324766	358754	464100	560000	618321	676641	734962	793282	851603
Country 110		0	0			0	0	0	0	0	0	0	0	0	0	0
Country 111		9	6	19	22	1	9	6	19	22	27.2	32.4	37.6	42.8	48	53.2
Country 112	0	0	0			0	0	0	0	0	0	0	0	0	0	0
Country 113						111.656	109.33	105.841	102.352	100.025	97.0014	93.9774	90.9534	87.9293	84.9053	81.8813
Country 114				15121	13713	19345	17937	16529	15121	13713	12305	10897	9489	8081	6673	5265
Country 115	0	0	0			0	0	0	0	0	0	0	0	0	0	0
Country 116			121		345	0	9	121	233	345	457	569	681	793	905	1017
Country 117	6691	6396	7139			6691	6396	7139	7190	7414	7638	7862	8086	8310	8534	8758
Country 118	0	15	13		11	0	15	13	12.1429	11	12.9143	14.8286	16.7429	18.6571	20.5714	22.4857
Country 119		1955	2246	2638	2571	1792.5	1955	2246	2638	2571	2795	3019	3243	3467	3691	3915
Country 120	0	0	0	0	0	0	0	0	0	0	0	0	0	0	0	0
Country 121	68000	77947	95000	97141	105454	68000	77947	95000	97141	105454	116413	125823	135233	144644	154054	163464
Country 122	8830	10418	5348	4268	3860	8830	10418	5348	4268	3860	2251	642	0	0	0	0
Country 123
Country 124			37600			42994.4	40297.2	37600	34902.8	32205.6	29508.4	26811.2	24114	21416.8	18719.6	16022.4
Country 125	520	328		124		520	328	238.857	124	0	0	0	0	0	0	0
Country 126						687.384	404.754	502.453	650.165	885.109	949.195	1013.28	1077.37	1141.45	1205.54	1269.63
Country 127	1804	1900	2053	1811	1928	1804	1900	2053	1811	1928	1943.9	1959.8	1975.7	1991.6	2007.5	2023.4
Country 128		2		5		0.5	2	3.5	5	6.5	8	9.5	11	12.5	14	15.5
Country 129	45100	48188	41429	52380	47983	45100	48188	41429	52380	47983	48978.8	49974.6	50970.4	51966.2	52962	53957.8
Country 130	34655	47733	57169	59054	50116	34655	47733	57169	59054	50116	54340.3	58564.6	62788.9	67013.2	71237.5	75461.8
Total	580755	424762	781483	870181	1001227	807688	908296	952438	977913	1.14455e+06	1.27465e+06	1.35677e+06	1.44017e+06	1.52912e+06	1.61951e+06	1.71124e+06

## Sheet: RDT
	WHO SURVEY REPORTED DATA					INTERPOLATED/ESTIMATED DATA AND PROJECTION
country	2011	2012	2013	2014	2015	2014	2015	2016	2017	2018	2019	2020	2021
Country 1				360840		360840	392274	428335	467388	508359	550628	594308	641453
Country 2				2480		2480	2677.32	2858.02	3074.04	3292.13	3506.06	3711.69	3929.38
Country 3				671028	772970	671028	772970	787298	798133	806281	812818	818281	823780
Country 4				616998	1382017	616998	1382017	1.4294e+06	1.46171e+06	1.48455e+06	1.50109e+06	1.51558e+06	1.53021e+06
Country 5				1180
Country 6				0
Country 7				541956	1109236	541956	1109236	1.13267e+06	1.15581e+06	1.17886e+06	1.2019e+06	1.22491e+06	1.24836e+06
Country 8				90820		90820	97925.1	108122	122250	141125	166345	199864	240136
Country 9				556741		556741	602039	645474	681735	708846	728333	763182	799699
Country 10						86738.8	88573.5	90858.7	93176.9	95506	97857.2	100241	102683
Country 11
Country 12				45430	67869	45430	67869	68580.4	69918.6	71306.1	72834.5	74454.5	76110.4
Country 13					25942	25115	25942	26670.5	27340	27940.6	28472.2	28954.6	29445.2
Country 14				1157072		1157072	1.30067e+06	1.46051e+06	1.60163e+06	1.73961e+06	1.87453e+06	2.00133e+06	2.1367e+06
Country 15				29055		29055	29529.3	30469.5	31584.4	32741	33939.1	35170.5	36446.6
Country 16				103418	423191	103418	423191	428008	433324	438977	444299	448557	452856
Country 17				25677		25677	27276.2	29111.9	30902.5	32546.7	34022	35305.9	36638.2
Country 18				378726		378726	388255	398978	409423	420721	431892	442998	454390
Country 19				6805		6805	7358.9	7873.23	8387.56	8921.67	9495.35	10088.8	10719.4
Country 20				346614		346614	352014	357595	363468	366793	369951	372498	375063
Country 21				19863220		19863220	2.04907e+07	2.11168e+07	2.17375e+07	2.23532e+07	2.29638e+07	2.35695e+07	2.41911e+07
Country 22				0
Country 23				280858	299574	280858	299574	328086	359605	393355	429819	469097	511963
Country 24				885162	1029021	885162	1029021	1.02602e+06	1.02334e+06	1.02188e+06	1.02152e+06	1.02214e+06	1.02275e+06
Country 25				1155051		1155051	1.10679e+06	1.07653e+06	1.05355e+06	1.0328e+06	1.01272e+06	992915	973500
Country 26				523315		523315	511606	501050	489293	476389	462768	448829	435310
Country 27				667770	1 232 452	667770	673099	683342	695487	708459	722038	735314	748834
Country 28				32013		32013	32323.9	32955.7	33898.5	35142.1	36666.5	38481.8	40386.9
Country 29				49078	50995	49078	50995	49907.2	49341.3	49100.7	49014.6	48982.5	48950.3
Country 30				129031		129031	127213	125835	124938	124600	124477	124336	124196
Country 31				0		0	354843	370664	386759	403074	419488	435902	452958
Country 32				127560180	143583117	127560180	143583117	170000000	1.84194e+08	1.91659e+08	1.99725e+08	2.08315e+08	2.17276e+08
Country 33				0		0	1.59829e+06	1.6849e+06	1.77151e+06	1.858e+06	1.94456e+06	2.03114e+06	2.12157e+06
Country 34				24679
Country 35				18374		18374		17876.7	17801.1	17933.9	18204	18536.6	18875.3
Country 36				821
Country 37				0		0	110360	114809	119358	123796	128092	132234	136510
Country 38				1962910	2 460 370	1962910	1.94548e+06	1.94997e+06	1.96239e+06	1.97456e+06	1.98465e+06	1.99019e+06	1.99573e+06
Country 39				0		0	0	0	0	0	0	0	0
Country 40				2462902	2611356	2462902	2611356	2.98626e+06	3.40867e+06	3.88203e+06	4.41076e+06	5.00103e+06	5.6703e+06
Country 41				72659
Country 42				1669358	2070431	1669358	2070431	2.03524e+06	2.00065e+06	1.97305e+06	1.94833e+06	1.92624e+06	1.90439e+06
Country 43				6414	21070	6414	21070	21018.3	21049.8	21171.2	21317.3	21432	21547.2
Country 44				2259
Country 45				378715	502807	378715	502807	494081	488763	484844	481711	479237	476776
Country 46
Country 47				621716		621716	627645	633034	635320	636721	638575	641248	643933
Country 48				3456		3456	3790.2	4125.56	4444.8	4754.45	5043.37	5302.37	5574.67
Country 49				291900	371490	291900	371490	367129	362749	357976	353034	348018	343073
Country 50				0		0	0	0	0	0	0	0	0
Country 51				149146	479	149146	479	475.815	473.951	472.664	471.58	470.834	470.09
Country 52				8885851		8885851	8.90978e+06	8.93514e+06	8.95703e+06	8.99198e+06	9.0237e+06	9.05517e+06	9.08675e+06
Country 53				7892
Country 54				56246	70284	56246	70284	70667.9	71035.1	71340.7	71632.7	71903.7	72175.7
Country 55				120455		120455	121307	122538	124017	125466	126727	127638	128555
Country 56				86290	109630	86290	109630	118760	128015	137214	146287	155042	164321
Country 57				798763	955674	798763	955674	947077	938469	933745	928138	921208	914330
Country 58				3672
Country 59				367381	396658	367381	396658	406141	415494	425878	435906	444423	453106
Country 60				119200		119200	121318	123533	125953	128317	130374	131954	133553
Country 61				74791		74791	75528.3	76254.4	77147.1	78079.1	79050.3	79879.4	80717.1
Country 62				78873	79124	78873	79124	80294.2	80039.8	79520.8	78940.8	78279.4	77623.6
Country 63				1171350		1171350	1.09016e+06	1.0254e+06	974877	935444	904615	879807	855678
Country 64				250511		250511	242191	236422	231138	226010	221209	216759	212398
Country 65				24844749	26700000	24844749	26700000	28993315	2.88512e+07	2.88744e+07	2.89632e+07	2.91165e+07	2.92706e+07
Country 66				1123970	1263871	1123970	1263871	1.32558e+06	1.39098e+06	1.45911e+06	1.52967e+06	1.60165e+06	1.67702e+06
Country 67				113413	240094
Country 68				3635
Country 69				0
Country 70				175
Country 71				2087945		2087945	2.37709e+06	2.71053e+06	3.09493e+06	3.44665e+06	3.8405e+06	4.27844e+06	4.76631e+06
Country 72				7769024	9122600	7769024	9122600	12612217	1.34665e+07	1.39035e+07	1.43427e+07	1.47836e+07	1.52381e+07
Country 73				4577
Country 74				0
Country 75				465571	452615	465571	452615	492187	539863	593016	650976	709999	774372
Country 76				58745		58745	60645.2	62574.6	64207.5	65544.1	66654	67595.4	68550.1
Country 77				0		0	0	0	0	0	0	0	0
Country 78				940		940	983.883	1022.43	1056.47	1088.05	1115.94	1143.83	1172.42
Country 79				553243	10	553243	10	10.1822	10.3258	10.4518	10.565	10.6592	10.7543
Country 80				203734	115213	203734	115213	113328	112374	111992	111875	111731	111587
Country 81				394
Country 82				0		0	23093.7	23741.9	24434.1	25016.4	25510.8	25939.2	26374.9
Country 83				18105
Country 84				276733		276733	293997	318510	346128	375250	404684	433597	464576
Country 85				1895058	2224583	1895058	2224583	2.2321e+06	2.23641e+06	2.23858e+06	2.24081e+06	2.24298e+06	2.24514e+06
Country 86				1440985		1440985	1.38975e+06	1.35146e+06	1.31391e+06	1.27649e+06	1.23964e+06	1.20365e+06	1.16871e+06
Country 87				24282		24282	23382.7	23382.7	22483.3	21584	20684.7	19785.3	18925.1
Country 88				314409		314409	318209	323715	329326	334849	340323	345137	350019
Country 89				1850
Country 90				22505		22505	21956.9	21495.9	21234.8	21134.8	21107.4	21086.4	21065.5
Country 91				54627		54627	53467.1	53050	52698.1	52339.7	51961.8	51486.1	51014.8
Country 92				2367421		2367421	2.44527e+06	2.53029e+06	2.62053e+06	2.71418e+06	2.81117e+06	2.91111e+06	3.0146e+06
Country 93				9106
Country 94				357339	450018	357339	450018	497962	528472	552443	573146	590581	608545
Country 95				1321		1321	1427.53	1550.04	1688.54	1832.35	1992.15	2162.6	2347.64
Country 96				633867		633867	640241	650907	660600	670424	681275	691994	702882
Country 97				5726580	6630337	5726580	6630337	6.74098e+06	6.83366e+06	6.90467e+06	6.95671e+06	6.98911e+06	7.02167e+06
Country 98				689267		689267	690640	697547	707172	717637	729035	741241	753652
Country 99				215168	118258	215168	118258	120031	121323	122490	123562	124481	125408
Country 100				1
Country 101				270003		270003	261275	253284	247010	243701	242739	243071	243403
Country 102				283059	284459	283059	284459	295178	307904	322062	337424	354076	371550
Country 103				719531		719531	698735	688068	680673	675715	673137	669864	666608
Country 104				7101638	7753402	7101638	7753402	8.02548e+06	8.35318e+06	8.72719e+06	9.1328e+06	9.55085e+06	9.98804e+06
Country 105				0
Country 106				252345		252345	263404	274563	286929	299094	311058	322720	334819
Country 107				5664		5664	6396.75	7186.18	7974.16	8753.68	9516.65	10250.3	11040.5
Country 108				1596
Country 109				87124
Country 110				72325		72325	74589.5	77002.7	79507.7	82100.1	84784.3	87555.9	90418.2
Country 111
Country 112				205899		205899	213401	220541	225579	230144	234507	238582	242728
Country 113				203819	207638	203819	207638	208801	209762	211269	213096	215149	217222
Country 114				1231099		1231099	1.24902e+06	1.26106e+06	1.26682e+06	1.27733e+06	1.28691e+06	1.2952e+06	1.30353e+06
Country 115				862513		862513	990191	1.14392e+06	1.30638e+06	1.47718e+06	1.63987e+06	1.7981e+06	1.9716e+06
Country 116				1500000		1500000	1.53811e+06	1.59847e+06	1.66995e+06	1.74321e+06	1.81849e+06	1.89589e+06	1.97658e+06
Country 117
Country 118				145584	271156	145584	271156	274790	277141	279388	281845	284424	287025
Country 119				335874	786922	335874	786922	807885	828022	846918	864988	882349	900059
Country 120				0		0	0	0	0	0	0	0	0
Country 121				3060590	29837630	3060590	29837630	3.02571e+07	3.0498e+07	3.06773e+07	3.08267e+07	3.09578e+07	3.10895e+07
Country 122				6127
Country 123				2397
Country 124				589
Country 125				15251
Country 126
Country 127			750233	815516	750466	815516	750466	732899	718166	706597	696944	688226	679617
Country 128				49560		49560	50407.5	51751.2	53156.8	54531.5	55895.8	57270.5	58678.9
Country 129				7998
Country 130				333604		333604	328860	328537	328530	328129	327289	325803	324323
Country 131				2611
Country 132				115639	120690	115639	120690	122887	126423	130666	135404	140570	145933
Country 133				5622360		5622360	5.77031e+06	5.91534e+06	5.99736e+06	6.07399e+06	6.14642e+06	6.2161e+06	6.28657e+06
Country 134				172242
Country 135				899659	1021663	899659	1021663	1.12363e+06	1.21848e+06	1.31578e+06	1.41578e+06	1.51947e+06	1.63076e+06
Country 136				359899		359899	374506	388837	407429	428076	450465	473999	498762
Country 137				20262		20262	20347.5	20587.9	20903	21212.9	21506.7	21784.5	22065.8
Country 138				297802	417 751	297802	306275	313592	319220	324175	328553	332373	336238
Country 139				265358
Country 140				498180	597426	498180	597426	621345	645449	670697	697680	726545	756605
Country 141				1357349		1357349	1.33123e+06	1.30584e+06	1.28026e+06	1.25167e+06	1.22233e+06	1.19212e+06	1.16265e+06
Country 142				33768	35617	33768	35617	41015.6	46764.8	52864.6	59525.3	66606.6	74530.3
Country 143				296814	361026	296814	361026	357340	355145	353847	352899	351652	350410
Country 144				5686
Country 145				12736		12736	13695.4	14691.7	15556.3	16383.9	17137.7	17812.5	18513.8
Country 146				7062589		7062589	7.9822e+06	9.02806e+06	1.01851e+07	1.14604e+07	1.2865e+07	1.44177e+07	1.61577e+07
Country 147						117776	118787	119742	119643	119479	119193	118765	118338
Country 148				745
Country 149				11762000	10801199	11762000	10801199	11881319	1.14405e+07	1.17251e+07	1.19883e+07	1.22304e+07	1.24774e+07
Country 150				3247002	2344741	3247002	2344741	2.39888e+06	2.49097e+06	2.58158e+06	2.66671e+06	2.74607e+06	2.8278e+06
Country 151
Country 152				2797559		2797559	2.81232e+06	2.8346e+06	2.83589e+06	2.83076e+06	2.82386e+06	2.81508e+06	2.80634e+06
Country 153				190000		190000	192391	194935	197668	200420	203115	205658	208233
Country 154				1482014		1482014	1.37419e+06	1.28881e+06	1.22015e+06	1.16683e+06	1.12699e+06	1.09859e+06	1.0709e+06
Country 155				4642
Country 156				0
Country 157				1738465		1738465	1.7574e+06	1.77019e+06	1.76811e+06	1.75667e+06	1.73665e+06	1.71066e+06	1.68506e+06
Country 158				8120		8120	8710.22	9328.86	10019.5	10756.6	11519.2	12302.7	13139.5
Country 159				2712237		2712237	2.78093e+06	2.85351e+06	2.91587e+06	2.97144e+06	3.0265e+06	3.0795e+06	3.13343e+06
Country 160				2000000	2270270	2000000	2270270	2.33163e+06	2.37837e+06	2.41634e+06	2.44906e+06	2.4739e+06	2.499e+06
Total		118000000	120000000	287581284	260694839	2.86974e+08	3.40744e+08	3.78535e+08	3.97505e+08	4.10345e+08	4.24041e+08	4.38537e+08	4.53862e+08
