# Supplementary material for: Forecasting the global demand for HIV monitoring and diagnostic tests: A 2016-2021 analysis
Source: PLoS One. 2018 Sep 19;13(9):e0201341. doi: 10.1371/journal.pone.0201341 (PMC6145505; doi:10.1371/journal.pone.0201341)
Supplement: S3 File — (XLSX) [file pone.0201341.s003.xlsx]

## Sheet: EID
	2011	2012	2013	2014	2015	2016	2017	2018	2019	2020	2021
Historical data	812389	910832	952366	977842	1140205
Fast-Track					1140205	1.59111e+06	1.85487e+06	2.04201e+06	2.18717e+06	2305773	2154930
Consolidated Forecast					1140205	1.213e+06	1.41487e+06	1.58865e+06	1.88008e+06	1.98981e+06	2.06722e+06

## Sheet: CD4
	2011	2012	2013	2014	2015	2016	2017	2018	2019	2020	2021
Historical data	13081446	1.34576e+07	1.57169e+07	1.77029e+07	1.78796e+07
Consolidated					1.78796e+07	17843270	17478934	17026605	16931148	16759649	16601843
Fast-Track					1.78796e+07	16300597	15257206	13000001	9528982	4844149	2.46487e+06

## Sheet: VL
	2011	2012	2013	2014	2015	2016	2017	2018	2019	2020	2021
Historical Data	3.61008e+06	4.48198e+06	5.87965e+06	7.01991e+06	8937000
Fast-Track					8.93712e+06	1.83433e+07	2.38456e+07	2.77495e+07	3.07776e+07	3.32518e+07	3.07559e+07
Consolidated					8937000	1.07364e+07	1.45958e+07	1.80655e+07	2.15935e+07	2.44237e+07	2.8448e+07

## Sheet: RDTs
	2012	2013	2014	2015	2016	2017	2018	2019	2020	2021
Historical Data			2.86944e+08	342528000
Fast-Track				342528000	3.90127e+08	4.16611e+08	4.40626e+08	4.61809e+08	4.79956e+08	4.37239e+08
Linear				342528000	4.04613e+08	4.35259e+08	4.59029e+08	4.78451e+08	4.94873e+08	5.09097e+08
